# Supplementary material for: A candidate factor that interacts with RF2, a restorer of fertility of Lead rice-type cytoplasmic male sterility in rice
Source: Rice (N Y). 2014 Oct 7;7:21. doi: 10.1186/s12284-014-0021-6 (PMC4884035; doi:10.1186/s12284-014-0021-6)
Supplement: Supplementary file 1 — Additional file 1: Table S1.: Primers used in this study. (XLS 10 KB) [file 12284_2014_21_MOESM1_ESM.xls]

## Sheet: Sheet1
Table S1 Primers used in this study
Gene	Name	Sequence (5'-3')
RF2	Rf2_CDS_EcoRI217F	GAATTCGACCCCAAAGGAAAAATTCAG
	Rf2_CDS_CACC217F	CACCGACCCCAAAGGAAAAATTCAG
	Rf2_CDS_BamHI456R	GGATCCTTGTTGGAACATATCATTGT
RIF1	RIF1_CDS_CACC1F	CACCATGGGGGGCTCGTACGAGC
	RIF1_CDS_1341R	TGCCCCAACTCCGATTAACC
RIF2	RIF2_CDS_CACC1F	CACCATGGGCGGCGGAGGAGGCG
	RIF2_CDS_1725R	CTGGCCAAGATTGCCAAGAA
RIF3	RIF3_CDS_CACC1F	CACCATGGAGGTCACCCCCAACC
	RIF3_CDS_1080R	GAGCTTGGAGTCGCCCCCAA
RIF4	RIF4_CDS_CACC1F	CACCATGGTGGTGAACAACTTCAC
	RIF4_CDS_228R	GCCCAAGACCAACTCCACAT
